# Supplementary material for: Histological Tissue Response to Calcium Silicate-Based Cements Assessed in Human Tooth Culture Models: A Systematic Review
Source: J Funct Biomater. 2026 Feb 6;17(2):78. doi: 10.3390/jfb17020078 (PMC12942347; doi:10.3390/jfb17020078)
Supplement: Supplementary file 1 [file jfb-17-00078-s001.zip]

Archive with 5 entries (5 files):
- PRISMA_2020_checklist-JFB2026.pdf
- Supplementary Table S1-JMS.pdf
- Supplementary Table S2-JMS.pdf
- Supplementary Table S3-JMS.pdf
- Supplementary Table S4-JMS.pdf
